# Supplementary material for: Lie to me to lay with me: Females deceive males via terminal investment
Source: PLoS One. 2024 Jul 8;19(7):e0301942. doi: 10.1371/journal.pone.0301942 (PMC11230575; doi:10.1371/journal.pone.0301942)
Supplement: S1 Data — (XLSX) [file pone.0301942.s002.xlsx]

## Sheet: Survival
		Treatment	Time	Censor			Treatment	Time	Censor
		0,25	6	1			Control	12	1
		0,25	7	1			Control	12	1
		0,25	7	1			Control	12	1
		0,25	3	1			Control	12	1
		0,25	6	1			Control	16	1
		0,25	8	1			Control	16	1
		0,25	2	1			Control	16	1
		0,25	2	1			Control	11	1
		0,25	2	1			Control	11	1
		0,25	5	1			Control	11	1
		0,25	6	1			Control	15	1
		0,25	7	1			Control	15	1
		0,25	7	1			Control	17	1
		0,25	8	1			Control	17	1
		0,25	8	1			Control	17	1
		0,25	8	1			Control	14	1
		0,25	9	1			Control	14	1
		0,25	10	0			Control	14	1
		0,25	7	1			Control	14	1
		0,25	8	1			Control	14	1
		0,25	8	1			Control	18	1
		0,25	8	1			Control	9	1
		0,25	9	1			Control	10	1
		0,25	10	1			Control	10	1
		0,25	10	1			Control	10	1
		0,25	3	1			Control	10	1
		0,25	3	1			Control	14	1
		0,25	3	1			Control	14	1
		0,25	3	1			Control	16	1
		0,25	5	1			Control	18	1
		0,25	6	1			PQ20	12	1
		0,25	7	1			PQ20	12	1
		0,25	8	1			PQ20	12	1
		0,25	9	1			PQ20	12	1
		0,25	9	1			PQ20	11	1
		0,25	10	0			PQ20	11	1
		PBS	3	1			PQ20	16	1
		PBS	8	1			PQ20	18	1
		PBS	3	1			PQ20	11	1
		PBS	4	1			PQ20	10	1
		PBS	8	1			PQ20	10	1
		PBS	7	1			PQ20	8	1
		PBS	2	1			PQ20	10	1
		PBS	2	1			PQ20	9	1
		PBS	2	1			PQ20	14	1
		PBS	2	1			PQ20	16	1
		PBS	4	1			PQ20	18	1
		PBS	4	1			PQ20	18	1
		PBS	4	1			PQ20	18	1
		PBS	6	1			PQ20	7	1
		PBS	8	1			PQ20	14	1
		PBS	10	0			PQ20	14	1
		PBS	10	0			PQ20	14	1
		PBS	10	0			PQ20	14	1
		PBS	2	1			PQ20	16	1
		PBS	3	1			PQ20	16	1
		PBS	3	1			PQ20	16	1
		PBS	8	1			PQ20	18	1
		PBS	10	0			PQ20	18	1
		PBS	10	0			PQ20	18	1
		PBS	1	1			PQ20	20	1
		PBS	2	1			PQ20	20	1
		PBS	3	1			PQ20	3	1
		PBS	5	1			PQ20	3	1
		PBS	5	1			PQ20	8	1
		PBS	5	1			PQ20	8	1
		PBS	6	1			PQ20	11	1
		PBS	7	1			PQ20	11	1
		PBS	7	1			PQ20	11	1
		PBS	9	1			PQ20	15	1
		PBS	9	1			PQ20	15	1
		0,5	1	1			PQ20	15	1
		0,5	2	1			PQ40	7	1
		0,5	2	1			PQ40	7	1
		0,5	5	1			PQ40	7	1
		0,5	6	1			PQ40	7	1
		0,5	6	1			PQ40	9	1
		0,5	7	1			PQ40	9	1
		0,5	9	1			PQ40	9	1
		0,5	9	1			PQ40	12	1
		0,5	1	1			PQ40	12	1
		0,5	1	1			PQ40	12	1
		0,5	4	1			PQ40	13	1
		0,5	4	1			PQ40	13	1
		0,5	4	1			PQ40	14	1
		0,5	1	1			PQ40	14	1
		0,5	1	1			PQ40	14	1
		0,5	2	1			PQ40	14	1
		0,5	5	1			PQ40	17	1
		0,5	6	1			PQ40	17	1
		0,5	6	1			PQ40	17	1
		0,5	9	1			PQ40	17	1
		0,5	9	1			PQ40	19	1
		0,5	10	0			PQ40	19	1
		0,5	10	0			PQ40	19	1
		0,5	1	1			PQ40	19	1
		0,5	1	1			PQ40	20	1
		0,5	1	1			Control	9	1
		0,5	1	1			Control	9	1
		0,5	2	1			Control	12	1
		0,5	2	1			Control	14	1
		0,5	4	1			Control	14	1
		0,5	4	1			Control	14	1
		0,5	6	1			Control	16	1
		0,5	6	1			Control	16	1
		0,5	7	1			Control	18	1
		0,5	1	1			Control	18	1
		0,5	2	1			Control	18	1
		0,5	2	1			Control	21	0
		0,5	2	1			Control	21	0
		0,5	6	1			Control	21	0
		0,5	12	0			Control	22	0
		PBS	1	1			Control	22	0
		PBS	1	1			Control	25	0
		PBS	1	1			Control	7	1
		PBS	3	1			Control	8	1
		PBS	3	1			Control	8	1
		PBS	5	1			Control	8	1
		PBS	6	1			Control	9	1
		PBS	9	1			Control	13	1
		PBS	10	0			Control	13	1
		PBS	2	1			Control	13	1
		PBS	2	1			Control	15	1
		PBS	3	1			Control	12	1
		PBS	3	1			Control	14	1
		PBS	7	1			Control	14	1
		PBS	8	1			Control	16	1
		PBS	1	1			Control	16	1
		PBS	1	1			Control	16	1
		PBS	1	1			Control	18	1
		PBS	1	1			Control	18	1
		PBS	1	1			Control	18	1
		PBS	2	1			Control	18	1
		PBS	2	1			Control	20	1
		PBS	2	1			Control	22	1
		PBS	2	1			Control	12	1
		PBS	4	1			Control	14	1
		PBS	5	1			Control	16	1
		PBS	5	1			Control	16	1
		PBS	1	1			Control	16	1
		PBS	2	1			Control	18	1
		PBS	2	1			Control	18	1
		PBS	5	1			Control	18	1
		PBS	6	1			Control	18	1
		PBS	6	1			Control	22	1
		PBS	7	1			Control	22	1
		PBS	9	1			Control	6	1
		PBS	9	1			Control	11	1
		PBS	12	0			Control	13	1
		PBS	1	1			Control	15	1
		PBS	1	1			Control	15	1
		PBS	2	1			Control	19	1
		PBS	7	1			Control	21	1
		PBS	2	1			Control	22	1
		PBS	3	1			PQ80	13	1
		PBS	4	1			PQ80	4	1
		PBS	5	1			PQ80	4	1
		1	1	1			PQ80	8	1
		1	4	1			PQ80	8	1
		1	4	1			PQ80	11	1
		1	4	1			PQ80	11	1
		1	5	1			PQ80	13	1
		1	7	1			PQ80	15	1
		1	7	1			PQ80	15	1
		1	7	1			PQ80	5	1
		1	10	0			PQ80	7	1
		1	11	0			PQ80	9	1
		1	11	0			PQ80	12	1
		1	1	1			PQ80	14	1
		1	1	1			PQ80	14	1
		1	2	1			PQ80	16	1
		1	1	1			PQ80	18	1
		1	1	1			PQ80	18	1
		1	1	1			PQ80	18	1
		1	1	1
		1	1	1
		1	2	1
		1	2	1
		1	5	1
		1	6	1
		1	7	1
		1	8	1
		1	2	1
		1	4	1
		1	6	1
		1	7	1
		1	8	1
		1	9	1
		1	9	1
		1	9	1
		1	10	0
		1	10	0
		1	14	0
		1	15	0
		PBS	5	1
		PBS	8	1
		PBS	8	1
		PBS	8	1
		PBS	9	1
		PBS	9	1
		PBS	10	0
		PBS	1	1
		PBS	1	1
		PBS	4	1
		PBS	1	1
		PBS	2	1
		PBS	2	1
		PBS	4	1
		PBS	5	1
		PBS	5	1
		PBS	8	1
		PBS	9	1
		PBS	9	1
		PBS	9	1
		PBS	9	1
		PBS	13	0
		PBS	2	1
		PBS	2	1
		PBS	4	1
		PBS	4	1
		PBS	5	1
		PBS	5	1
		PBS	5	1
		PBS	6	1
		PBS	6	1
		PBS	10	0
		PBS	11	0

## Sheet: Mate choice
	LPS 0.25	Control 0.25	LPS 0.5	Control 0.5		Control 20	PQ 20	Control 40	PQ 40	Control 80	PQ 80
	56	233	129	0		118	198	184	12	423	0
	0	101	10	0		345	0	44	255	0	0
	0	193	53	27		165	0	148	0	203	0
	0	70	0	167		59	0	0	237	333	0
	0	0	136	98		0	0	165	49	15	476
	178	117	371	53		196	0	0	130	326	0
	113	38	314	197		37	16	0	48	434	0
	0	30	337	97		25	526	0	55	236	0
	21	0	0	227		39	148	74	45	504	0
	0	44	112	161		0	31	0	469	0	96
	0	0	478	0		573	0	478	0	0	293
	22	108	0	464		82	16	0	113	219	201
	114	0	63	1		490	0	0	238	263	259
	38	287	51	307		0	452	0	153	229	105
	239	0	129	67		39	50	0	310	17	25
	533	0	72	39		170	0	0	0	0	519
	203	0	0	237		449	32	0	434	110	253
	346	33	66	0		301	12	68	0	0	247
	0	8	103	252		254	48	0	391	459	0
	96	260	61	0		249	0	0	343	260	0
	0	199	57	0		0	0	0	248	248	224
	86	0	0	308		28	394	0	0	0	311
	374	8	0	401		0	539	309	69	439	81
	0	526	150	0		0	0	100	63	0	305
	83	430	455	0		0	342	0	93	420	6
	0	0	30	0		104	0	164	143	120	129
	362	0	0	528		319	0	198	170	0	292
	81	179	143	160		18	341	0	0	166	0
	33	244	143	121		0	521	0	0	418	0
	17	17	34	41		0	0	0	0	166	0
	0	37	349	18		0	0	0	399	606	0
	51	68	111	68		0	130	0	210	410	198
			22	0		0	0	89	84	303	246
						0	81	400	0	428	137
						373	0	0	373	420	141
						214	116	0	153	321	0
						0	260	11	0	301	0
						313	206	0	88	218	0
						0	89	0	0	0	449
						31	3	52	231
